# Supplementary material for: A Novel Immunomodulatory 27-Gene Signature to Predict Response to Neoadjuvant Immunochemotherapy for Primary Triple-Negative Breast Cancer
Source: Cancers (Basel). 2021 Sep 28;13(19):4839. doi: 10.3390/cancers13194839 (PMC8508147; doi:10.3390/cancers13194839)
Supplement: Supplementary file 1 [file cancers-13-04839-s001.zip]

Archive with 1 entries (1 files):
- cancers-1373685-supplementary.pdf
